# Supplementary material for: Antibiofilm Activity of a Novel Calcium Phosphate Cement Doped with Two Antibiotics
Source: J Funct Biomater. 2025 Aug 31;16(9):320. doi: 10.3390/jfb16090320 (PMC12470291; doi:10.3390/jfb16090320)
Supplement: Supplementary file 1 [file jfb-16-00320-s001.zip]

Archive with 1 entries (1 files):
- jfb-3748075-supplementary.pdf
